# Supplementary material for: Syntactic- and morphology-based text augmentation framework for Arabic sentiment analysis
Source: PeerJ Comput Sci. 2021 Apr 5;7:e469. doi: 10.7717/peerj-cs.469 (PMC8049132; doi:10.7717/peerj-cs.469)
Supplement: Supplemental Information 1 [file peerj-cs-07-469-s001.xlsx]

## Sheet: new data 300
text	polarity	1: positive	0: neutral	-1:negative
ممتازة بصراحه مريحة خاصتا في الخرجات الي من غير عربية	1
عملي	1
غير مناسبة لمن يريد الحصول على جسم مشدود	-1
القلم أفضل أما المحفضه سيئة جدا ورديئه الخام	-1
القلم لايطابق المواصفات المذكورة	-1
المنتج رائع	1
سلعة رائعة بالضبط هي السلعة التي كنت أبحث عنه	1
لا بأس بها لكن لم يعجبني حجمها الكبير مشوه منظر المحفظه !	0
لا تكفي لاكثر من ثلاث او اربع بطاقات والسعر مبالغ فيه يعني حوالي 100 ريال	-1
لا انصح احد بشرائها	-1
جهاز مفيد وعملي	1
بصراحة عملية و تؤدي الغرض في سرعة التبخير ولكن مشكلة الحرارة في بدن القلم بعد الإستخدام مزعجة	0
جيد لابأس به	1
ممتازة جدا وذات جودة ولجودتها ولاكتمال المواصفات ومصداقيتها	1
الخامه سيئه والسوسته ضعيه وسريعه التلف	-1
عملية وخفيفة وتساعد على ترتيب المظهر	1
روائح جميلة..	1
ننصح بهذا المنتج كونه منتج اساسي لمحبين التصوير بالسيارة والاسطح اللمساء	0
ممتازة جدا وذات جودة ولجودتها ولاكتمال المواصفات ومصداقيتها	1
الخامه سيئه والسوسته ضعيه وسريعه التلف	-1
عملية وخفيفة وتساعد على ترتيب المظهر	1
روائح جميلة..	1
ننصح بهذا المنتج كونه منتج اساسي لمحبين التصوير بالسيارة والاسطح اللمساء	0
تعمل بشكل جيد	1
السلعة سعرها ممتاز وجيدة لا بأس بها	0
جيدة جدا ومفيدة وسعرها مقبول	1
سلعه جدا رائعه وانصح بها لكل من يملك ايباد وايفون	1
عاديه	0
اعجبت به	0
جميل وسهل الاستخدام وسهل الاحتفاظ به	1
من الاشياء الجيدة التي حصلت عليها	1
ممتازة جدا وذات جودة ولجودتها ولاكتمال المواصفات ومصداقيتها	1
الخامه سيئه والسوسته ضعيه وسريعه التلف	-1
عملية وخفيفة وتساعد على ترتيب المظهر	1
روائح جميلة..	1
ننصح بهذا المنتج كونه منتج اساسي لمحبين التصوير بالسيارة والاسطح اللمساء	0
تعمل بشكل جيد	1
السلعة سعرها ممتاز وجيدة لا بأس بها	0
جيدة جدا ومفيدة وسعرها مقبول	1
سلعه جدا رائعه وانصح بها لكل من يملك ايباد وايفون	1
عاديه	0
اعجبت به	0
جميل وسهل الاستخدام وسهل الاحتفاظ به	1
من الاشياء الجيدة التي حصلت عليها	1
اعجبني	1
جيد ومناسب	0
ممتاز وعملي جداً	1
رائع وجميل	1
لم يعجبني شيئا و الصناعه رديئة جدا و خفيف الوزن و الصوت ضعيف جدا ولا اعتقد ان يشتغل اكثر من 2 شهر	-1
القطعة لا بأس بها	-1
مفيد جدا	0
سيئه قوة الشفط ضعيفة جدا :(	-1
ارجوا التوضيح اكثر..	0
خامته ضعيفه جدا والبلاستيك المصنوع منه مسدس الشمع ضعيف وكانه من اعاده تدوير ،،، لا انصح به لعدم جدواه	-1
ليست جيده حيث انها لاتزيل الخدوش	-1
فكرته حلوه لكن جودته سيئه	-1
سكين ممتاز وسهل الحمل	-1
مضخة الهواء لاتعمل كما يجب	1
فخم جدا ويصلح للمناسبات الرسمية	1
متوسطة المستوى	0
سىء	-1
لعبة جميلة	1
جيدة وعصرية, ولكن ينقصها المنظفات	0
الشكل جميل فقط	-1
جيده ولكن الحجم كبير	0
اللعبة ممتعة و تستحق الشراء	1
لعبة ممتعه	1
سعرها غالي جدا مقارنة برداءة صناعتها	-1
سرعة في التوصيل - المنتج رائع واوصي به	1
ليست قوية الاداء	0
لا انصح احد باستخدام هذه السماعه مطلقا	-1
السلعة غير جيدة ولا انصح احد بشرائها	-1
لن اكرر شراء مثله	-1
ليس جيدا منتج فاشل.	-1
تصميم رائع يفتقد الجودة	-1
سيئة	1
لا أنصح به على الإطلاق	-1
لا باس فيه	0
لاأنصح بها	-1
غير جيدة	-1
حلوة جدا و عملية و سهلة الاستخدام	0
الموتور قوي وسريع	-1
اصغر من الصوره وتغليفه سيء	-1
رائع لكنه ينقطع بسرعة	0
رديئه جدا جدا	-1
السعر اعلى من السوق	0
صغيرة تكفي لقطعه واحده لذلك تحتاج لشراء كميه اكثر	0
تشكيله من احدث موضات الساعات	0
جميله لكن احدى العبوات ليست ممتلئة كالاخرى	0
العطر لطيف وتوقعت الرائحة أكثر انتشاراً	0
السلعة جيدة ولكن يعيبها ركاكة التصنيع وضعف اللوح وعدم تناسق المكونات والتصميم	0
نصف نصف	-1
لا اري لها اي ايجابيات كما انها لا توفر في الوقت أو الماء أو المنظفات	0
ربما الجهاز لا يعطي أداء فعلي	-1
لا تنطبق مع المواصفات المذكورة	0
لم يناسب معي	-1
مضروبة	-1
مفيده للنشاطات البحريه	0
ليست بالجودة المتوقعة	0
ساعة رائعة و شكلها و لونها مطابقين للمواصفات	1
شكل انيق جدا و امكانيات جيده	1
سلعه رديئه	-1
الجهاز جيد جدا وانصح به ولكن الكاميرا ليست بالدقه المطلوبه	1
ذاكرة الرام ضعيفة	-1
يصلح لطلبة المدارس	0
المنتج رائع مميزاتة اكثر من العيوب	0
جيدة لبعض الوقت	0
السلعة مخالفه للمواصفات المكتوبة	-1
غير عملى وصعب الاستخدام ولم استطع استخدامه بالرغم من وجود هواء جيد	-1
خامة رديئه جدا	-1
رخيصه السعر انيقة الشكل	0
منتج عالي الجودة	1
جهاز رائع وسهل الاستخدام	1
الجهاز جدا ممتاز ودقيق	0
ممتاز بارك الله فيكم	1
لم يؤثر في أداء الشبكة ولا البطارية، عديم الفائدة وهدر للمال.	-1
لم تعمل أكثر من شهر واحد وهى الأن جثة هامدة	-1
نعم انصح بالشراء	1
عدم ارفاق شفرات معه لتجربته هو اهم عيوبه	-1
ضعيفة الفعالية جدا و اقصى ما يمكن ان تفعله ان ترفع قدرة البطارية بمقدار لا يزيد عن 10%	-1
سهلة وجميلة وعملية وممتازة	1
عطر شتوي مميز ومن اجمل العطور الثابتة الفواحة	1
العطر فواح وجميل	1
رائحه جميله ونادره	1
جميلة فعلا	1
رائحة البرفيوم جميلة وهادئة وسعره ممتاز لكن لا يدوم طويلا ...	1
الغلاف المطاطي سقط بعد اول استخدام له من الجودة الرديئة للتصنيع	-1
جراب خفيف وعملي	0
شكله مقبول و ملمسه جيد لكنه لا يحتمل الخدش فقشرته الجلدية تقطع بسرعة	0
جيدة وصالحة وبسعر جيد	1
صغيرة الحجم و لكنها عملية جدا	1
متوسط الاداء	-1
ضعيف	-1
منتج ردئ	-1
السلعة جيدة ووصلت في وقت قصير	1
سيئ لا تشحن اكثر من 20 بالمائه	-1
شاحن سامسونج فى علبته وجديد	-1
الحجم صغير جداا بشكل سئ للغاية، غير عملية، وغير مُفيدة بالمرّة	-1
عرض ممتاز	1
سيئة للغاية ولا أنصح بها	-1
غير عملي للمساحات الكبيره	0
غير جيده	-1
الفكرة جيدة والتنفيذ سيئ	-1
شجرة لونها اخضر جميل جدا وغزيرة	1
الارقام غير واضحه	-1
شكلها لذيذ	1
ؤصلة نادرة مطلؤبة من زمان	1
كتاب رائع يهم كل باحث في التاريخ المصري	1
هذا المنتج لم يعجبنى	-1
منتج اصلي	0
جودة ممتازة ولكن للتنعيم فقط	-1
منتج رائع وتاجر جيد	1
السعر المناسب و الأداء الجيد و المتانة	1
سهلة جداً	1
سلعة جيدة ولكنها مرتفعة السعر	0
جيد للأشياء البسيطة	0
حقيبة جميلة وجلدها رهيب	1
نفس المواصفات ..	1
منتج ردئ جدا وملىء بالعيوب الفنية ولا انصح لاى احد بشراؤه	-1
جيدة عموماً	1
الجهاز ممتعه وارسال واستقبال جيد جدا يستحق التجربه.	1
المنتج رائع ويستاهل 5 نجوم	1
جيد والمقاس صحيح	0
المنتج جاء حسب المواصفات المذكورة الساعة جميلة جدا	1
مركون في المطبخ	-1
صغر حجمها	0
المنتج ليس جيدا	-1
جميل في الامكانيات والشكل	1
المنتج ليس بالجودة الكافية	-1
المنتج جيد ولكن هناك ماهو افضل منه	-1
لطيف	1
الألوان ليست كما تظهر في الإعلان مطلقا!	-1
جميل جدا وقوي	1
لا أنصح به	-1
عجيب ريحته	1
عطر رائع وجميل ورائحته منعشة	1
رائع جدا هذا العطر ، رائع بمعنى الكلمه	1
لا تطابق مواصفات العرض	-1
ثوب جميل ومطابق للصورة	1
فستان حلو	1
لا تساوي قيمتها	-1
حصل عيب من اول استخدام	-1
ساحر	1
الماء يتسرب منها	-1
ضاغط على الاذن ويسبب الم	-1
متوسط و ضعيف	0
مفيد للرحلات	1
اريد استبدال الخاتم بحجم اكبر لانه ليس بمقاسي	-1
افضل مشد استخدمته جدا ممتاز	1
منتج ممتاز و تقنيه رائعه	1
الخامة سيئة	-1
الخامة قاسية نوعا والمقاس محدود	0
اعجبني الوشاح الاسود	0
سرعة التوصيل	1
لا يوجد معها اي دليل حتى كي يوضح طريقة العمل بها وليست قوية وسعرها مبالغ فيه بصورة كبيرة	-1
لا يشحن الجوال	-1
لم تكن على مستوى الطموح	-1
سيئ من ناحية السعر	-1
كاميرا مميزه بكل المقاييس	1
اريد شراء هذا المنتج مره ثانيه ولكنه غير متوفر	-1
منتج رائع للمحترفين والهواة	1
السلع رديئة الصنع وبها خدوش واضحة حتي قبل الاستعمال	-1
شكل جذاب	1
شئ جميل	-1
جيدة لكن الصورة لا تتطابق مع الواقع	0
غير مناسب لى	-1
سلعه للاطفال	-1
منتج ممتاز زوق رفيع كلاسيك	1
لم يعجبني على الإطلاق.	-1
شكرا للبائع على المنتج	1
عادي	-1
السلعة جيدة من حيث الشكل والسعر	1
ساعه اطفال صغيره	-1
مريحة واستعمال بيتي	1
عطر نسائي مميز	1
سيئ و عدم الثبات	-1
وصلتني السلعة في وقت لا يتجاوز اسبوع واحد, ثانيا السلعة وصلتني في حالة ممتازة جداً	0
رائحة جذابة للجنسين	1
من عشاق هذا العطر	1
بيربري لندن عطر جميل ورائع ويناسب ذوقي وهذا ما كنت ابحث عنه ووجدته عند هذا البائع المحترم	1
السلعة جيده و اشكر صدق التاجر	1
لم تعجبني رائحته اشعر كأنه ليس اصلي	-1
بصراحه عطر ممتاز	1
المنتج مضروب	-1
خواتم جميلة	1
غير جيده وخفيفه جدا ولا انصح بها ابدا	-1
منتج لا يصلح لشئ	-1
ربما الجهاز لا يعطي أداء فعلي	-1
انصح بها كل اﻷصدقاء	1
خامة رديئة تتمزق بسرعة - مقاس صغير جداً ولا يناسب الناس البالغين أبداً	-1
الخامه جيده واللون ممتاز	1
حذاء جميل وعملي	1
مجرب من قبل وانصح به	1
لم يناسب معي	-1
بعد تضيعي الكثير من المال أخيراً وجت ضالتي	1
انصح صديق بشراء هذا المنتج	1
انصح بعدم شرائها	-1
اللعبة مناسبة للصغار	1
جميلة جداً أحببتها	1
كنت متحمسا للسعر والمنتج لكن للاسف كان مثل العطورات التجارية بسوق الجملة..	-1
المنتج أصلي و رائحته تدوم وتبقى بالملابس حتى موعد الغسيل :-)	0
العطر لطيف وتوقعت الرائحة أكثر انتشاراً	0
ممتاز وتم ارساله بوقت قياسي	1
عطر جميل ويفضل استعماله صيفا وفي فترة المساء ووصل بسرعه	0
عطر ممتاز يدوم	1
رائحة رائعة وجميلة وهادئة للأطفال.	1
تجربه جيده جداً والعطر رائحته جده رائعه وهادي وغير مزعج وشكراً	1
شكرا علي المنتج جيد	0
حجم العبوه ممتاز	0
لم يعجبني ومختلف	-1
رائحة العطر قوية	0
بقاء الرائحة يدوم لخمس دقائق أو أقل	-1
شكرا لكم سوق	1
منتج جميل وراقي ومتين	1
سلعه رديئة الصناعه وسريعة الكسر	-1
مقاوم للاوساخ والخدوش	0
خسارة كانه قديمة جدا	-1
انصح بعدم شراؤه سلعه سيئه للغاية وغير دقيق	-1
ليس على الكفاءة المطلوبة او المتوقعة	-1
لقد سررت كثيراً بطلبها	1
عطر مميز	1
نعم ينصح به	1
قمت بطلب هذا الجهاز وتبين انه لا يحتوي على لغة عربية	-1
عملى ومناسب	-1
سعر مبالغ فيه جداً جداً جداً	-1
الجهاز سعته كبيرة	1
الشكل جميل وملفت للنظر	0
لا بئس	0
الغطاء لا أنصح به أبداً لغلاء سعره الفاحش وفي النهاية عادي جداً	-1
شكراً للبائع على التعامل الممتاز.	1
ممتاز لحفظ الموبايل وحفظ السماعة	1
ارغب في المزيد من حافظات لهذا الجوال لانه لم اجد له حافظات في الاسواق	1
السلعه مرنه وقويه	1
السلام عليكم ورحمه الله	0
من اجمل الاكسسوارات اللي استخدمتها	1
سهلة الاستخدام مع التطبيق الخاص بها و شكلها جميل	1
تشكيله من احدث موضات الساعات	0
السلعة جيدة و تفيد فعلا في التقليل بشكل كبير من نسبة دخول الحشرات و الغبار و الأتربة	0
خفيف عالبشرة ولطيف جدا عليها ويعمل على تفتيحها بشكل جميل	1
ثباته رائع على الشفاه وهو ضد الماء	1
العلبه مفتوحه وغير مغلفه وعليها اثار خدوش كانها مستخدمه من قبل او موضوعه للعرض	-1
حلو ،	-1
السلعه سيئه من وجهة نظري وليس لها أي فائده	-1
اشتغل لمدة خمس دقائق وانقطع وقد حاولت عدة مرات بدون جدوى	-1
سعره غالي وﻻ يثبت	-1
ممتاز ويتوافق مع المعروض	1
شنط ضعيفة بوجه عام	-1
للأسف احدى السماعتين متعطله ولا تعمل وللأسف ان البضاعه المعروضه بيضاء والتي وصلت سوداء	-1
منتج ممتاز و رخيص	1
مفيد في حالة الخروج من البيت	1
جيده والصناعه مصريه	1
مناسب بالنسبة لسعره	-1
الكاميرا ضعيفة والجهاز يعلق احيانا	-1
خفيف الوزن سهل الاستعمال جودته مقبوله	0
سئ سئ سئ	-1
عملي ويشغل شريحتين	1
خصائص المنتج جيدة لكن جودته سيئة جدا ولا انصح بإقتنائه	-1
منظم لادوات التنظيف	1
صغيرة تكفي لقطعه واحده لذلك تحتاج لشراء كميه اكثر	0
