# Supplementary material for: Syntactic- and morphology-based text augmentation framework for Arabic sentiment analysis
Source: PeerJ Comput Sci. 2021 Apr 5;7:e469. doi: 10.7717/peerj-cs.469 (PMC8049132; doi:10.7717/peerj-cs.469)
Supplement: Supplemental Information 2 [file peerj-cs-07-469-s002.xlsx]

## Sheet: Sheet1
sentence	label	1:positive	0:neutral	-1:negative
الرجل محبوب	1
القط مشاكس، لا أحبه	-1
الفتاة جميلة	1
الطفل ذكي	1
الولد جائع	0
السيارة صفراء	0
هذا الرجل سيء	-1
كان الامتحان صعب جدا. لا اعتقد اني سأنجح	-1
ان السماء صافية	0
محمد رائع	1
سارة محبوبة	1
علي ذكي	1
نور غاضبة جدا بعد ما حصل	-1
أحمد منزعج بسبب الجو	-1
روان كاذبة لا يمكن ان نصدقها	-1
أحمد طويل	0
سالي نحيلة	0
علي قصير	0
الرجل شجاع	1
الولد كاتب	0
الفتى منافق	-1
المسلمين مؤمنون بالله	1
الرسول كريم	1
الحياة صعبة	-1
الكتاب مفتوح	0
السلم مكسور	-1
الباب جميل	1
أحمد صوته رائع	1
سارة شعرها جميل	1
روان مكتبها مرتب دائما	1
احمد سيارته حمراء	0
محمد ملابسة جديدة	0
قلم سارة أزرق	0
محمد سيارته محطمه	-1
مروان جهازه معطل	-1
محمد قدمه مكسورة	-1
عبد الرحمن خلوق	1
جدار المبنى جميل	1
كتاب العلوم صعب	-1
العاب الولد كثيرة	1
هاتف المدرسة معطل	-1
موج البحر مرتفع	0
اغصان الشجرة كثيفة	0
حذاء الرجل ممزق	-1
حقيبة الظهر خضراء	0
عبد الرحمن الرحيم	0
الولد الجميل المؤدب نجح في الامتحان	1
الطفل الذكي ذهب الى المدرسة	1
المورقة المهمة ضائعة	-1
القلم الأحمر خطه جميل	1
ذهب الطفل الى المدرسة الاساسية	0
أكل الولد الوجبة الصحية	0
كان السؤال الثاني صعب جدا لم استطيع ان اجيبه	-1
اندلعت النار في الحديقة البعيدة	-1
الفتاة الجميلة مجتهدة	1
اخي الفتى المؤدب الذكي يحب الدراسة	1
لقد اشتريت اللوحة الصفراء	0
شعرت بلاسعادة الكبيرة	1
كان ابي يشعر بالحزن والانزعاج	-1
زرت المدينة المشهولرة البعيدة	0
ذهب اخي الى المدرسه	0
كتب الولد على الدفتر	0
عبر المشرف عن شكر الفصل	1
رقص الولد من الفرح	1
سعادتي وصلت الى القمة	1
لعب الطفل في الحديقة	0
توفي أحمد من شدة حزنه	-1
شعرت بحزن شديد عندما سمعت بالخبر	-1
أضعت محفظتي عند المكتبة	-1
تصادق مع الذئاب على ان يكون فأسك مستعدا	0
باسم يقدم شيئا من الفكاهه	1
نجح الذي حضر دروسه	1
كنت سعيد عندما بدأ الحفل	1
احب ان اكون مع الاشخاص الذين احبهم	1
لعن الله الذين لا يؤمنون	-1
لن يكون مناسبا ان تفعل الشي السيء	-1
فرح الولد بخبر الرحلة قبل ان يذهب	1
سعدت جدا عندما تحدثت مع والدي	1
لا يجب ان تنقل الأخبار غير الصحيحة	-1
العفو عند المقدرة	0
هي تجيد الخياطة	1
انت رجل كريم	1
هي الأجمل	1
الولد يأكل قليلا	-1
باسم يقدم شيئا من الفكاهه	1
الولد إن يدرس ينجح	-1
باسم لو ينام مبكرا لا يتعب	-1
وقع الولد على الأرض	-1
علمت أن الوفاء صفة عظيمة	0
علمت انني سوف اكون سعيدا	1
علمت انك سوف تكون كاذبا	-1
لن أعلم ان الوفاء صفة عظيمة	0
لم أعلم انك كاذب	-1
لم أعلم انك جميل	1
لن اعلم الولد نشيط	1
أن الوفاء يعمل معك	1
ان الوفاء لا يحلو معك	-1
نجح 15 طالب في التوجيهي	1
كيف كل الناس يأكلون	0
