# Supplementary material for: Syntactic- and morphology-based text augmentation framework for Arabic sentiment analysis
Source: PeerJ Comput Sci. 2021 Apr 5;7:e469. doi: 10.7717/peerj-cs.469 (PMC8049132; doi:10.7717/peerj-cs.469)
Supplement: Supplemental Information 3 [file peerj-cs-07-469-s003.xlsx]

## Sheet: example - الورقة1
sentence	label	1: positive	-1:negative
الرجل محبوب	1
القط مشاكس	-1
الفتاة جميلة	1
الطفل ذكي	1
الولد جائع	-1
السيارة نظيفة	1
الرجل سيء	-1
كان الامتحان صعب جدا	-1
ان السماء صافية	1
محمد رائع	1
سارة محبوبة	1
نور غاضبة	-1
أحمد منزعج بسبب الجو	-1
روان كاذبة	-1
الرجل شجاع	1
الولد مريض	-1
الفتى منافق	-1
المسلمين مؤمنون بالله	1
الرسول كريم	1
الحياة صعبة	-1
الكتاب ممزق	-1
السلم مكسور	-1
الباب جميل	1
يحب محمد المدرسة	1
شعر سارة جميل	1
مكتب روان مرتب	1
جدار المبنى جميل	1
كتاب العلوم صعب	-1
الشجرة جميلة	1
أكل الولد الوجبة الصحية	1
كان السؤال الثاني صعب جدا	-1
اندلعت النار في الحديقة البعيدة	-1
الفتاة الجميلة مجتهدة	1
اخي الفتى المؤدب الذكي يحب الدراسة	1
اكل الولد الكثير من الحلوى	-1
شعرت بلاسعادة الكبيرة	1
كان ابي يشعر بالحزن والانزعاج	-1
زرت المدينة المشهولرة البعيدة	1
ذهب اخي الى المدرسه	1
كتب الولد على الحائط	-1
رقص الولد من الفرح	1
سعادتي وصلت الى القمة	1
لعب الطفل بالوحل	-1
توفي أحمد	-1
شعرت بحزن شديد عندما سمعت بالخبر	-1
أضعت محفظتي عند المكتبة	-1
هي الأجمل	1
أعجب الولد الطعام	1
يكذب خالد	-1
الحقيبة ممزعة	-1
